# Supplementary material for: Carfilzomib modulates tumor microenvironment to potentiate immune checkpoint therapy for cancer
Source: EMBO Mol Med. 2021 Dec 13;14(1):e14502. doi: 10.15252/emmm.202114502 (PMC8749493; doi:10.15252/emmm.202114502)
Supplement: Supplementary file 3 — Source Data for Expanded View and Appendix [file EMMM-14-e14502-s006.zip]

Archive with 15 entries (9 files):
- emmm202114502-sup-0006-SDataEV/
- emmm202114502-sup-0006-SDataEV/manuscript_EMM-2021-14502_SourceDataForFigureEV3/
- emmm202114502-sup-0006-SDataEV/manuscript_EMM-2021-14502_SourceDataForFigureEV3/emmm202114502-sup-0005-SDataFigEV3C.TIF
- emmm202114502-sup-0006-SDataEV/manuscript_EMM-2021-14502_SourceDataForFigure_4-1/
- emmm202114502-sup-0006-SDataEV/manuscript_EMM-2021-14502_SourceDataForFigure_4-1/SourceDataForFigure_4H.TIF
- emmm202114502-sup-0006-SDataEV/manuscript_EMM-2021-14502_SourceDataForFigure_4-1/SourceDataForFigure_4J.TIF
- emmm202114502-sup-0006-SDataEV/manuscript_EMM-2021-14502_SourceDataForFigure_4-1/SourceDataForFigure_4L.TIF
- emmm202114502-sup-0006-SDataEV/__MACOSX/
- emmm202114502-sup-0006-SDataEV/__MACOSX/._manuscript_EMM-2021-14502_SourceDataForFigure_4-1
- emmm202114502-sup-0006-SDataEV/__MACOSX/manuscript_EMM-2021-14502_SourceDataForFigureEV3/
- emmm202114502-sup-0006-SDataEV/__MACOSX/manuscript_EMM-2021-14502_SourceDataForFigureEV3/emmm202114502-sup-0005-SDataFigEV3C.TIF
- emmm202114502-sup-0006-SDataEV/__MACOSX/manuscript_EMM-2021-14502_SourceDataForFigure_4-1/
- emmm202114502-sup-0006-SDataEV/__MACOSX/manuscript_EMM-2021-14502_SourceDataForFigure_4-1/._SourceDataForFigure_4H.TIF
- emmm202114502-sup-0006-SDataEV/__MACOSX/manuscript_EMM-2021-14502_SourceDataForFigure_4-1/._SourceDataForFigure_4J.TIF
- emmm202114502-sup-0006-SDataEV/__MACOSX/manuscript_EMM-2021-14502_SourceDataForFigure_4-1/._SourceDataForFigure_4L.TIF
